# Supplementary material for: Work, Motherhood, and Nutrition: Investigating the Association of Maternal Employment on Child Nutritional Status in South Asia—A Systematic Review
Source: Nutrients. 2025 Mar 18;17(6):1059. doi: 10.3390/nu17061059 (PMC11946850; doi:10.3390/nu17061059)
Supplement: Supplementary file 1 [file nutrients-17-01059-s001.zip]

Archive with 1 entries (1 files):
- nutrients-3515898-supplementary.pdf
